# Supplementary material for: Ginsenoside Rd Ameliorates Auditory Cortex Injury Associated With Military Aviation Noise-Induced Hearing Loss by Activating SIRT1/PGC-1α Signaling Pathway
Source: Front Physiol. 2020 Jul 21;11:788. doi: 10.3389/fphys.2020.00788 (PMC7385399; doi:10.3389/fphys.2020.00788)
Supplement: TABLE S1 — Gene ontology and pathway enrichment analysis of the up-regulated and down-regulated genes. [file Table_1.xlsx]

## Sheet: Sheet1
Table 1. Gene ontology and pathway enrichment analysis of the upregulated and downregulated genes
Category	Term		Count	Log10(P)
Biological Process (GO)	GO:2000379-positive regulation of reactive oxygen species metabolic process		10	-5.6
Biological Process (GO)	GO:0031341-regulation of cell killing		10	-5.14
Biological Process (GO)	GO:0002703-regulation of leukocyte mediated immunity		14	-5.12
Biological Process (GO)	GO:0043903-regulation of symbiosis, encompassing mutualism through parasitism		12	-4.73
Biological Process (GO)	GO:0051712-positive regulation of killing of cells of other organism		4	-4.72
Biological Process (GO)	GO:0048843-negative regulation of axon extension involved in axon guidance		5	-4.7
Biological Process (GO)	GO:0050920-regulation of chemotaxis		12	-4.46
Biological Process (GO)	GO:0010454-negative regulation of cell fate commitment		4	-4.32
Biological Process (GO)	GO:2000679-positive regulation of transcription regulatory region DNA binding		4	-3.45
Biological Process (GO)	GO:0072608-interleukin-10 secretion		3	-3.34
Biological Process (GO)	GO:0051345-positive regulation of hydrolase activity		17	-3.19
Biological Process (GO)	GO:0043068-positive regulation of programmed cell death		19	-2.99
Biological Process (GO)	GO:0009072-aromatic amino acid family metabolic process		4	-2.95
Biological Process (GO)	GO:0021846-cell proliferation in forebrain		4	-2.95
Biological Process (GO)	GO:0030502-negative regulation of bone mineralization		3	-2.73
Biological Process (GO)	GO:0032352-positive regulation of hormone metabolic process		3	-2.43
KEGG	mmu00982-Drug metabolism - cytochrome P450		7	-4.55
KEGG	mmu00983-Drug metabolism - other enzymes		5	-3.26
KEGG	mmu04060-Cytokine-cytokine receptor interaction		11	-3.02
Reactome Gene Sets	R-MMU5213460-RIPK1-mediated regulated necrosis		4	-4.01
